# Supplementary material for: Deep Phenotyping of Obesity: Electronic Health Record–Based Temporal Modeling Study
Source: J Med Internet Res. 2025 Aug 20;27:e70140. doi: 10.2196/70140 (PMC12373304; doi:10.2196/70140)
Supplement: Multimedia Appendix 1 [file jmir-v27-e70140-s001.xlsx]

## Sheet: Supp Table 1 
concept_id	cnt	ptt	pct	concept_name
3025315	26612	32969	80.7183	Body weight
3005424	26480	32969	80.3179	Body surface area
3038553	26480	32969	80.3179	Body mass index (BMI) [Ratio]
3036277	26197	32969	79.4595	Body height
3004249	26102	32969	79.1713	Systolic blood pressure
3012888	26102	32969	79.1713	Diastolic blood pressure
1004025	25773	32969	78.1734	Heart rate
3020891	22602	32969	68.5553	Body temperature
3004501	22585	32969	68.5037	Glucose [Mass/volume] in Serum or Plasma
3006906	21349	32969	64.7548	Calcium [Mass/volume] in Serum or Plasma
3019550	21344	32969	64.7396	Sodium [Moles/volume] in Serum or Plasma
3014576	21341	32969	64.7305	Chloride [Moles/volume] in Serum or Plasma
3015632	21339	32969	64.7244	Carbon dioxide, total [Moles/volume] in Serum or Plasma
3023103	21325	32969	64.682	Potassium [Moles/volume] in Serum or Plasma
3004410	21233	32969	64.4029	Hemoglobin A1c/Hemoglobin.total in Blood
3016723	21027	32969	63.7781	Creatinine [Mass/volume] in Serum or Plasma
3035995	20931	32969	63.4869	Alkaline phosphatase [Enzymatic activity/volume] in Serum or Plasma
3024128	20917	32969	63.4444	Bilirubin.total [Mass/volume] in Serum or Plasma
3027970	20891	32969	63.3656	Globulin [Mass/volume] in Serum by calculation
3020630	20880	32969	63.3322	Protein [Mass/volume] in Serum or Plasma
3013721	20787	32969	63.0501	Aspartate aminotransferase [Enzymatic activity/volume] in Serum or Plasma
3006923	20784	32969	63.041	Alanine aminotransferase [Enzymatic activity/volume] in Serum or Plasma
3013682	20558	32969	62.3555	Urea nitrogen [Mass/volume] in Serum or Plasma
3024561	20197	32969	61.2606	Albumin [Mass/volume] in Serum or Plasma
3022192	18677	32969	56.6502	Triglyceride [Mass/volume] in Serum or Plasma
3007070	18655	32969	56.5835	Cholesterol in HDL [Mass/volume] in Serum or Plasma
3020509	18045	32969	54.7332	Albumin/Globulin [Mass Ratio] in Serum or Plasma
3027114	17889	32969	54.2601	Cholesterol [Mass/volume] in Serum or Plasma
3000905	17195	32969	52.1551	Leukocytes [#/volume] in Blood by Automated count
3000963	17179	32969	52.1065	Hemoglobin [Mass/volume] in Blood
3023599	16968	32969	51.4665	MCV [Entitic volume] by Automated count
3012030	16965	32969	51.4574	MCH [Entitic mass] by Automated count
3009744	16964	32969	51.4544	MCHC [Mass/volume] by Automated count
3019897	16964	32969	51.4544	Erythrocyte distribution width [Ratio] by Automated count
3024929	16932	32969	51.3573	Platelets [#/volume] in Blood by Automated count
3037511	16308	32969	49.4646	Lymphocytes/100 leukocytes in Blood by Automated count
3011948	16302	32969	49.4464	Monocytes/100 leukocytes in Blood by Automated count
3013869	16287	32969	49.401	Basophils/100 leukocytes in Blood by Automated count
3010457	16266	32969	49.3373	Eosinophils/100 leukocytes in Blood by Automated count
3024171	15858	32969	48.0997	Respiratory rate
3009201	15804	32969	47.9359	Thyrotropin [Units/volume] in Serum or Plasma
3019198	15445	32969	46.847	Lymphocytes [#/volume] in Blood
3024386	14822	32969	44.9574	Platelet mean volume [Entitic volume] in Blood by Rees-Ecker
3033575	14247	32969	43.2133	Monocytes [#/volume] in Blood by Automated count
3028288	14042	32969	42.5915	Cholesterol in LDL [Mass/volume] in Serum or Plasma by calculation
3023314	13061	32969	39.616	Hematocrit [Volume Fraction] of Blood by Automated count
3013650	12577	32969	38.148	Neutrophils [#/volume] in Blood by Automated count
3008342	12566	32969	38.1146	Neutrophils/100 leukocytes in Blood by Automated count
3013429	12563	32969	38.1055	Basophils [#/volume] in Blood by Automated count
3028615	12562	32969	38.1025	Eosinophils [#/volume] in Blood by Automated count
3011163	12516	32969	37.9629	Cholesterol.total/Cholesterol in HDL [Mass Ratio] in Serum or Plasma
3044491	12223	32969	37.0742	Cholesterol non HDL [Mass/volume] in Serum or Plasma
3026361	11931	32969	36.1885	Erythrocytes [#/volume] in Blood
40771922	11774	32969	35.7123	Glomerular filtration rate/1.73 sq M.predicted [Volume Rate/Area] in Serum, Plasma or Blood
3053283	11682	32969	35.4333	Glomerular filtration rate/1.73 sq M.predicted among blacks [Volume Rate/Area] in Serum, Plasma or Blood by Creatinine-based formula (MDRD)
3017250	10966	32969	33.2615	Creatinine [Mass/volume] in Urine
3020416	10787	32969	32.7186	Erythrocytes [#/volume] in Blood by Automated count
46236952	10196	32969	30.926	Glomerular filtration rate/1.73 sq M.predicted [Volume Rate/Area] in Serum, Plasma or Blood by Creatinine-based formula (MDRD)
3037081	9841	32969	29.8493	Aspartate aminotransferase [Enzymatic activity/volume] in Serum or Plasma by With P-5'-P
3005755	9832	32969	29.822	Alanine aminotransferase [Enzymatic activity/volume] in Serum or Plasma by With P-5'-P
3018311	9703	32969	29.4307	Urea nitrogen/Creatinine [Mass Ratio] in Serum or Plasma
3034485	9651	32969	29.273	Albumin/Creatinine [Mass Ratio] in Urine
3000034	9550	32969	28.9666	Microalbumin [Mass/volume] in Urine
3030354	8535	32969	25.888	Glomerular filtration rate/1.73 sq M.predicted [Volume Rate/Area] in Serum or Plasma by Creatinine-based formula (MDRD)
3045716	7997	32969	24.2561	Anion gap in Serum or Plasma
3019170	6329	32969	19.1968	Thyrotropin [Units/volume] in Serum or Plasma by Detection limit <= 0.005 mIU/L
3023150	6254	32969	18.9693	Myeloperoxidase Ab [Units/volume] in Serum
3009542	6008	32969	18.2232	Hematocrit [Volume Fraction] of Blood
3008598	5796	32969	17.5802	Thyroxine (T4) free [Mass/volume] in Serum or Plasma
3017354	5426	32969	16.4579	Segmented neutrophils/100 leukocytes in Blood
3018199	5357	32969	16.2486	Band form neutrophils [#/volume] in Blood
3001604	5253	32969	15.9331	Monocytes [#/volume] in Blood
3013115	5080	32969	15.4084	Eosinophils [#/volume] in Blood
3015736	5038	32969	15.281	pH of Urine
3020149	4743	32969	14.3862	25-hydroxyvitamin D3 [Mass/volume] in Serum or Plasma
3000330	4452	32969	13.5036	Specific gravity of Urine by Test strip
3009596	4284	32969	12.994	Cholesterol in VLDL [Mass/volume] in Serum or Plasma by calculation
40765040	4118	32969	12.4905	25-Hydroxyvitamin D3+25-Hydroxyvitamin D2 [Mass/volume] in Serum or Plasma
3000593	3954	32969	11.9931	Cobalamin (Vitamin B12) [Mass/volume] in Serum or Plasma
36303797	3117	32969	9.45434	Glomerular filtration rate/1.73 sq M.predicted among non-blacks [Volume Rate/Area] in Serum, Plasma or Blood by Creatinine-based formula (CKD-EPI)
3052023	3098	32969	9.39671	Hepatitis C virus Ab Signal/Cutoff in Serum or Plasma by Immunoassay
3013603	2602	32969	7.89226	Prostate specific Ag [Mass/volume] in Serum or Plasma
42869452	2575	32969	7.81037	Immature granulocytes/100 leukocytes in Blood by Automated count
3002400	2571	32969	7.79823	Iron [Mass/volume] in Serum or Plasma
3002109	2306	32969	6.99445	Cholesterol in LDL/Cholesterol in HDL [Mass Ratio] in Serum or Plasma
3001122	2166	32969	6.56981	Ferritin [Mass/volume] in Serum or Plasma
3000185	2019	32969	6.12393	Iron saturation [Mass Fraction] in Serum or Plasma
3037072	1937	32969	5.87522	Urobilinogen [Mass/volume] in Urine by Test strip
3016049	1825	32969	5.5355	Testosterone Free [Mass/volume] in Serum or Plasma
3007862	1810	32969	5.49001	Albumin/Protein.total in Cerebral spinal fluid by Electrophoresis
3035583	1728	32969	5.24129	Leukocytes [#/area] in Urine sediment by Microscopy high power field
3021044	1727	32969	5.23825	Iron binding capacity [Mass/volume] in Serum or Plasma
