# Supplementary material for: Deep Phenotyping of Obesity: Electronic Health Record–Based Temporal Modeling Study
Source: J Med Internet Res. 2025 Aug 20;27:e70140. doi: 10.2196/70140 (PMC12373304; doi:10.2196/70140)
Supplement: Multimedia Appendix 2 [file jmir-v27-e70140-s002.xlsx]

## Sheet: Supp Table 2
ccs	cnt	ptt	pct	label
50	20979	32969	63.6325	Diabetes Mellitus without complications
88	18172	32969	55.1184	Hypertension
89	18079	32969	54.8364	Hypertension with complications
54	16835	32969	51.0631	Hyperlipidemia
59	13041	32969	39.5553	Other nutritional disorders
51	12194	32969	36.9863	Diabetes Mellitus with complications
85	11011	32969	33.398	Other nervous system disorders
200	10143	32969	30.7653	Other connective tissue disease
123	9134	32969	27.7048	Other lower respiratory disease
42	8584	32969	26.0366	Other primary cancer
15	8547	32969	25.9244	Colon cancer
39	8541	32969	25.9062	Non-Hodgkin lymphoma
21	8537	32969	25.894	Other respiratory cancer
44	8532	32969	25.8789	Malignant neoplasms
12	8513	32969	25.8212	Head and neck cancer
22	8513	32969	25.8212	Bone and connective tissue cancer
193	7265	32969	22.0359	Other joint disorders
194	6692	32969	20.2979	Back problems
256	6688	32969	20.2857	Mood disorders
124	6142	32969	18.6296	Other upper respiratory disease
250	5985	32969	18.1534	Anxiety disorders
144	5741	32969	17.4133	Other gastrointestinal disorders
53	5724	32969	17.3618	Nutritional deficiencies
49	5546	32969	16.8219	Thyroid disorders
107	5520	32969	16.743	Other circulatory disease
189	5516	32969	16.7309	Other skin disorders
152	5326	32969	16.1546	Other genitourinary disorders
164	5271	32969	15.9877	Other female genital disorders
128	5158	32969	15.645	Esophageal disorders
246	5020	32969	15.2264	Other aftercare
213	4718	32969	14.3104	Other perinatal conditions
201	4668	32969	14.1588	Other bone disorders
227	4663	32969	14.1436	Complications of procedures
96	4576	32969	13.8797	Dysrhythmia
116	4274	32969	12.9637	Other upper respiratory infection
263	4138	32969	12.5512	Miscellaneous mental health disorders
192	3903	32969	11.8384	Osteoarthritis
241	3813	32969	11.5654	Fatigue
74	3737	32969	11.3349	Headache, including migraine
91	3715	32969	11.2682	Coronary atherosclerosis
104	3633	32969	11.0194	Peripheral atherosclerosis
170	3616	32969	10.9679	Other pregnancy complications
92	3595	32969	10.9042	Chest pain
240	3479	32969	10.5523	Abdominal pain
52	3250	32969	9.85775	Other endocrine disorders
60	3249	32969	9.85471	Anemia
260	3249	32969	9.85471	Substance-related disorders
155	3068	32969	9.30571	Other male genital disorders
4	3007	32969	9.12069	Other bacterial infections
5	2880	32969	8.73548	Mycoses
233	2745	32969	8.326	Other injury
147	2698	32969	8.18345	Chronic kidney disease
118	2665	32969	8.08335	Asthma
48	2621	32969	7.94989	Other benign neoplasms
186	2578	32969	7.81947	Skin infection
8	2452	32969	7.43729	Viral infections
84	2395	32969	7.2644	Other ear disorders
140	2369	32969	7.18554	Other liver disorders
190	2368	32969	7.1825	Infectious arthritis
262	2357	32969	7.14914	Screening and history of mental health and substance abuse
120	2336	32969	7.08544	Pleurisy
94	2238	32969	6.78819	Other heart disease
148	2219	32969	6.73057	Urinary tract infection
239	2175	32969	6.59711	Nausea and vomiting
160	2172	32969	6.58801	Menstrual disorders
187	2171	32969	6.58497	Other inflammatory skin conditions
86	2019	32969	6.12393	Heart valve disorders
95	2003	32969	6.0754	Conduction disorders
168	1982	32969	6.01171	Complications of abortion
87	1975	32969	5.99048	Carditis
98	1960	32969	5.94498	Congestive heart failure; non-hypertensive
226	1913	32969	5.80242	Complications of devices, implants, and grafts
191	1899	32969	5.75996	Rheumatoid arthritis
83	1867	32969	5.6629	Dizziness
99	1845	32969	5.59617	Acute cerebrovascular disease
198	1811	32969	5.49304	Other acquired deformities
242	1803	32969	5.46877	Allergy
259	1703	32969	5.16546	Alcohol-related disorders
